# Supplementary material for: Selective Anticancer Activity and Safety Profile of Chlorochalcones: Impact on Breast Cancer, Blood, and Endothelial Cells
Source: Cells. 2025 Aug 21;14(16):1299. doi: 10.3390/cells14161299 (PMC12384567; doi:10.3390/cells14161299)
Supplement: Supplementary file 1 [file cells-14-01299-s001.zip]

Archive with 1 entries (1 files):
- cells-3791488-supplementary.pdf
